# Supplementary material for: Structure of the Secretory Compartments in Goblet Cells in the Colon and Small Intestine
Source: Cells. 2025 Jul 31;14(15):1185. doi: 10.3390/cells14151185 (PMC12346421; doi:10.3390/cells14151185)
Supplement: Supplementary file 1 [file cells-14-01185-s001.zip]

Archive with 1 entries (1 files):
- cells-3536479-supplementary.pdf
